# Supplementary material for: Wild pollinators enhance oilseed rape yield in small-holder farming systems in China
Source: BMC Ecol. 2017 Feb 21;17:6. doi: 10.1186/s12898-017-0116-1 (PMC5320672; doi:10.1186/s12898-017-0116-1)
Supplement: Supplementary file 1 — Additional file 1. Raw data on plant yield components, pollinator abundance and pollinator names. [file 12898_2017_116_MOESM1_ESM.xlsx]

## Sheet: Plant yield components
Site	Treatment (O=Open cage, C=Closed Cage)	Sample	Pod	Flower	Seed set	1000 Seed weight	Straw Biomass
1	C	1	44	121	4.68	2.18	6.8
1	C	2	13	84	1.46	3.68	24.2
1	O	1	39	58	5.28	1.8	6.7
1	O	4	72	108	7.13	2.14	4.9
1	O	2	25	77	8.6	1.91	5
1	O	3	51	98	8.06	1.41	6
2	C	1	276	327	15.98	2.19	26.2
2	C	2	211	304	12.04	2.47	23.4
2	C	3	169	278	9.55	2.5	10.6
2	C	4	170	222	14.77	2.4	14.4
2	O	1	88	150	10.24	2.52	10.6
2	O	2	155	263	12.82	2.15	13.1
2	O	3	178	212	17.87	2.2	16
2	O	4	169	224	16.54	2.08	11.8
3	C	1	530	624	13.51	1.87	48
3	C	2	315	526	7.06	2.83	37
3	C	3	582	685	9.39	1.53	32.6
3	C	4	437	565	8.03	2.29	30.4
3	O	1	446	491	17.81	2.38	38.1
3	O	2	257	278	15.26	2.29	20.7
3	O	3	593	627	17.22	2.94	47
3	O	4	275	289	14.09	3.01	28.3
4	C	1	408	549	7.32	2.22	28
4	C	2	241	315	8.16	2.98	17.9
4	C	3	206	329	5.85	1.98	14.8
4	C	4	289	415	6.33	2.47	37
4	O	1	522	699	10.92	2.7	43
4	O	2	197	255	11.27	2.88	15
4	O	3	125	158	10.58	2.33	11.3
4	O	4	213	273	11.07	2.39	17.3
5	C	1	354	903	3.7	1.72	93.4
5	C	2	293	469	7.59	2.25	40.3
5	C	3	275	485	3.69	2.01	37.6
5	C	4	607	812	9.78	1.98	55.5
5	O	1	444	489	13.93	1.96	29.6
5	O	2	842	991	10.61	2.16	45.6
5	O	3	673	771	14.56	1.87	48.7
5	O	4	296	773	3.54	1.77	55.3
6	C	1	615	1409	5.72	1.53	63.5
6	C	2	570	886	5.49	3	70.1
6	C	3	219	373	8.98	1.74	23.9
6	C	4	958	1548	6.93	2.22	67.2
6	O	1	345	404	16.23	2.44	33.2
6	O	2	424	590	17.82	2.77	55
6	O	3	185	360	6.52	1.58	13.8
6	O	4	209	508	7.88	2.25	23.7
7	C	1	161	313	3.54	2.53	28
7	C	2	161	302	5.92	1.66	14
7	C	3	15	24	4.33	1.69	60.7
7	C	4	31	139	2.77	1.63	26.8
7	O	1	119	161	5.59	1.89	23
7	O	2	228	439	4.72	1.36	21.9
7	O	3	59	199	7.37	1.15	11.1
7	O	4	174	308	3.15	1.3	45.7
8	C	1	271	408	8.05	2.12	32.3
8	C	2	323	629	5.67	2.04	67.1
8	C	3	225	355	4.92	2.56	23.1
8	C	4	141	295	4.91	2.55	26.61
8	O	1	319	408	11.01	1.69	23.5
8	O	2	53	144	7.42	1.88	20
8	O	3	263	326	10.11	1.42	18.6
8	O	4	141	246	9.29	1.38	18.5
9	C	1	610	879	5.87	2.25	47.8
9	C	2	1053	1403	14.8	1.67	76.3
9	C	3	197	241	12.97	2.06	21.1
9	C	4	254	280	15.76	1.53	27.7
9	O	1	211	274	23.1	2.39	27.9
9	O	2	524	573	17.45	2.09	62.5
9	O	3	498	559	19.59	2.35	51.2
9	O	4	292	324	20.75	2.04	30.7
10	C	1	175	245	9.23	2.52	16.4
10	C	2	202	271	10.78	2.52	14.6
10	C	3	134	192	7.31	1.83	14.8
10	C	4	82	140	3.02	1.13	20.6
10	O	1	108	190	17.72	1.48	25.1
10	O	2	80	134	6.28	2.51	6.8
10	O	3	116	182	9.03	1.94	21.7
10	O	4	42	58	11.86	2.28	3.8
11	C	1	352	643	6.88	2.57	53.4
11	C	2	125	368	5.49	2.77	35.7
11	C	3	225	516	8.92	2.1	29.4
11	C	4	708	1003	9.45	2.57	49.1
11	O	1	343	434	11.26	1.86	29.9
11	O	2	163	434	9.47	2.68	32
11	O	3	98	146	10.43	2.03	8.8
11	O	4	559	933	8.79	2.36	59.5
12	C	1	453	540	11.46	2.13	44.3
12	C	2	173	354	5.31	2.7	27.1
12	C	3	225	339	7.57	2.62	23.3
12	C	4	370	481	9.61	4.51	52.8
12	O	1	271	324	7.7	2	26.1
12	O	2	150	239	12.91	1.43	15.3
12	O	3	124	172	15.37	1.42	12.9
12	O	4	290	407			32.4
13	C	1	39	164	4.79	3.8	13.8
13	C	2	139	250	8.74	2.18	12
13	C	3	170	244	9.69	2.73	14.7
13	C	4	103	252	9.05	2.1	10.2
13	O	1	148	197	17.93	1.92	13.7
13	O	2	43	50	14.78	1.37	4.3
13	O	3	106	186	10.56	2.09	12.8
13	O	4	77	124	6.56	1.18	5.9
14	C	1	228	286	11.47	2.51	22.6
14	C	2	132	255	2.39	4.53	19.9
14	C	3	164	279	6.31	2.94	24
14	C	4	106	192	4.6	3.14	10
14	O	1	157	413	9.6	3.22	26.2
14	O	2	191	385	9.96	2.38	19
14	O	3	148	189	12.14	2.12	14.8
14	O	4	240	298	19.98	1.49	19
15	C	1	37	104			27.2
15	C	2	41	152	5.63	2.21	23.1
15	C	3	11	66	2.33	2.86	31.5
15	O	1	25	132	7.1		6.7
15	O	2	80	118	17.71	2.13	9
15	O	3	56	124	9.09	1.75	11.2
15	O	4	20	31	4		48.7
16	C	2	276	575	5.44	2.61	48.2
16	C	3	241	330	4.76	2.84	25.6
16	C	4	255	483	6.26	2.55	28
16	O	1	459	536	18.86	2.77	29.7
16	O	2	408	441	16.03	1.83	27
16	O	3	298	340	16.38	1.92	20.6
16	O	4	340	389	15.44	1.84	27.6
17	O	1	46	66	2.98	3.87	3.2
17	O	2	19	76	3.5	4.29	6
17	O	3	11	21	4.91	1.67	3.7
17	O	4	38	178	7.38	2.45	12.2
18	C	2	139	330	6.99	2.9	16
18	C	3	158	334	8.64	2.98	35
18	O	1	258	469	9.42	2.85	59.4
18	O	2	305	522	8.6	2.6	26
18	O	3	228	316	10.9	2.04	27.8
18	O	4	184	384	9.56	2.67	21

## Sheet: Pollinator abundance
	Species Code
Site	C76	C56	C38	C10	C09	C39	C40	C12	C24	C34	C36	C08	C57	C03	C11	C48	C44	C19	C69	C14	C62	C75	C20	C37	C72	C77	C43	C73	C35	C70	C01	C63	C07	C61	C67	C60	C47	C54	C68	C74	C04	C06	C13	C41	C42	C46	C58	C66	C71
1	21	10	196	4	3	3	0	0	0	0	2	9	0	0	0	1	0	0	0	0	0	0	0	0	1	0	0	0	0	0	1	1	0	0	0	0	0	0	0	0	0	0	0	0	0	0	0	0	0
2	31	175	8	2	15	24	70	6	0	18	0	7	0	2	0	0	0	1	1	0	3	1	1	0	0	0	1	1	0	1	0	0	0	0	2	0	0	1	1	0	1	0	0	2	1	0	0	0	0
3	449	94	139	49	47	0	2	29	0	0	0	0	0	0	0	0	0	0	0	0	0	0	0	0	1	0	3	2	0	0	0	0	0	0	0	0	0	0	0	0	0	0	0	0	0	0	0	0	0
4	115	203	0	34	161	52	1	2	0	0	29	1	0	0	0	0	0	6	4	0	2	0	0	0	0	0	1	1	0	0	0	0	0	0	0	0	0	0	0	0	0	1	0	0	0	0	0	0	0
5	28	126	63	53	11	75	59	1	19	0	0	4	0	1	0	1	1	3	0	0	2	0	0	0	0	1	4	0	1	2	0	1	0	0	0	0	1	0	0	0	1	0	0	0	0	0	0	0	0
6	61	100	94	12	22	23	0	1	38	0	0	3	1	0	0	2	2	0	0	0	1	0	0	0	0	0	0	1	1	0	0	0	0	0	0	0	0	2	1	0	0	0	0	0	0	0	1	1	0
7	4	4	13	0	1	24	12	0	0	0	0	0	0	0	0	1	2	0	0	0	0	0	0	0	0	0	0	0	2	0	0	0	0	0	1	0	0	0	0	0	0	0	0	0	0	0	0	0	0
8	46	43	10	20	5	3	25	6	0	2	0	2	5	0	0	1	2	0	0	0	0	0	0	0	0	0	0	0	0	0	0	4	1	1	0	0	0	0	0	0	0	0	0	0	0	0	0	0	0
9	9	18	11	19	5	20	0	6	0	16	0	7	3	0	0	1	1	0	0	0	0	0	0	0	1	0	0	0	1	1	0	0	1	0	0	0	0	0	0	0	0	0	0	0	0	0	0	0	0
10	3	56	249	9	6	40	0	3	0	0	0	0	1	0	0	1	1	0	0	0	0	0	0	0	0	0	0	1	0	0	0	0	0	1	0	0	0	0	0	0	0	0	1	0	0	0	0	0	0
11	53	32	9	63	59	2	18	3	0	0	1	2	0	2	17	3	0	0	2	0	2	0	10	10	2	0	0	0	0	1	0	0	0	0	0	0	0	0	0	1	0	0	0	0	1	2	0	0	1
12	83	32	6	62	21	2	10	3	0	0	6	0	0	0	0	3	1	3	3	0	2	1	0	0	4	0	0	1	0	0	2	0	0	0	0	0	2	0	1	2	0	0	0	0	0	0	1	0	0
13	77	3	7	1	0	3	0	0	2	0	0	1	15	1	0	1	0	0	1	14	0	5	0	0	0	0	0	0	0	0	2	0	0	0	0	4	0	0	0	0	0	0	0	0	0	0	0	0	0
14	69	36	5	35	16	0	0	8	0	22	0	2	1	23	0	1	1	1	0	0	0	2	0	0	0	0	0	0	0	0	0	0	1	2	2	0	0	0	0	0	0	0	0	0	0	0	0	1	0
15	11	4	7	1	3	6	1	4	0	0	1	2	0	4	3	1	4	0	1	0	1	0	0	0	0	0	0	1	1	0	1	0	0	0	0	0	0	0	0	0	0	0	0	0	0	0	0	0	0
16	19	16	1	30	14	17	0	8	0	0	8	0	7	0	0	0	0	1	3	0	0	1	0	0	1	10	0	1	0	2	0	0	2	1	0	0	0	0	0	0	0	1	0	0	0	0	0	0	1
17	11	5	11	9	18	52	7	1	0	0	0	1	5	1	4	0	1	0	0	0	0	0	0	1	0	0	0	0	0	0	0	0	0	0	0	0	0	0	0	0	0	0	1	0	0	0	0	0	0
18	24	116	19	66	11	23	9	3	0	0	0	3	0	0	0	2	1	0	0	0	1	2	0	0	1	0	0	0	1	0	0	0	0	0	0	0	0	0	0	0	0	0	0	0	0	0	0	0	0
[truncated: 11 more columns]

## Sheet: Pollinator name
Species Code	Species	Genus	Family	Abundance
C76	Pieris rapae	Pieris	Pieridae	1114
C56	Eucera chinensis	Eucera	Apidae	1073
C38	Lasioglossum proximatum	Lasioglossum	Halictidae	848
C10	Apis mellifera	Apis	Apidae	469
C09	Apis cerana	Apis	Apidae	418
C39	Lasioglossum scitulum	Lasioglossum	Halictidae	369
C40	Lasioglossum subopatum	Lasioglossum	Halictidae	214
C12	Ceratina okinawana	Ceratina	Apidae	84
C24	Halictus tsingtouensis	Halictus	Halictidae	59
C34	Lasioglossum albipes	Lasioglossum	Halictidae	58
C36	Lasioglossum occidens	Lasioglossum	Halictidae	47
C08	Anthophora plumipes	Anthophora	Apidae	44
C57	Tetralonia mitsukurii	Tetralonia	Apidae	38
C03	Andrena luridiloma	Andrena	Andrenidae	34
C11	Ceratina japonica	Ceratina	Apidae	24
C48	Polistes snelleni	Polistes	Vespidae	19
C44	Osmia sp1	Osmia	Megachilidae	17
C19	Halictus aerarius	Halictus	Halictidae	15
C69	Syrphidae sp3		Syrphidae	15
C14	Eucera sp1	Eucera	Apidae	14
C62	Episyrphus cretensis	Episyrphus	Syrphidae	14
C75			Papilionidae	12
C72			Hesperidae	11
C77	Plutella xylostella	Plutella	Plutellidae	11
C20	Halictus calceatus	Halictus	Halictidae	11
C37	Lasioglossum politum	Lasioglossum	Halictidae	11
C73			Noctuidae	9
C43	Nomada versicolor	Nomada	Apidae	9
C35	Lasioglossum kumejimense	Lasioglossum	Halictidae	7
C70	Syrphus ribesii	Syrphus	Syrphidae	7
C01	Andrena hikosana	Andrena	Andrenidae	6
C63	Eristalis cerealis	Eristalis	Syrphidae	6
C07	Andrena vitiosa	Andrena	Andrenidae	5
C61	Xylocopa tranquabarorum	Xylocopa	Apidae	5
C67	Syrphidae sp1		Syrphidae	5
C60	Xylocopa rufipes	Xylocopa	Apidae	4
C74			Nymphalidae	3
C47	Polistes rothneyi	Polistes	Vespidae	3
C54	Scoliidae sp2		Scoliidae	3
C68	Syrphidae sp2		Syrphidae	3
C71			Arctiidae	2
C78			Pyralidae	2
C46	Polistes hebraeus	Polistes	Vespidae	2
C58	Vespa velutina	Vespa	Vespidae	2
C04	Andrena sp1	Andrena	Andrenidae	2
C06	Andrena thoracica	Andrena	Andrenidae	2
C13	Ceratina smaragdula	Ceratina	Apidae	2
C41	Nomada sp1	Nomada	Apidae	2
C42	Nomada sp2	Nomada	Apidae	2
C66	Phytomia zonata	Phytomia	Syrphidae	2
C79			Sphingidae	1
C53	Scoliidae sp1	Scoliidae	Scoliidae	1
C59	Vespula koreensis	Vespula	Vespidae	1
C02	Andrena kaguya	Andrena	Andrenidae	1
C05	Andrena taraxaci	Andrena	Andrenidae	1
C21	Halictus quadricinctus	Halictus	Halictidae	1
C22	Halictus sp1	Halictus	Halictidae	1
C23	Halictus sp2	Halictus	Halictidae	1
C25	Hylaeus floralis	Hylaeus	Colletidae	1
C45	Osmia taurus	Osmia	Megachilidae	1

## Sheet: Site information
Site	Latitude （N）	Longitude (E)	Pollinator sampling started date	Pollinator sampling ended date	Flower cover round 1 (March 7 / 8)	Flower cover round 2 (March 18 / 19)	Flower cover round 3 (March 29 / 30)	Flower cover round 4 (April 8 / 9)	Flower cover round 5 (April 18 / 20 /21)
1	28.615	115.674	2015-02-26	2015-04-18	0.017	0.075	0.025	0.042	0
2	28.54	115.704	2015-02-26	2015-04-18	0.096	0.337	0.02	0	0
3	28.4831	115.455	2015-02-26	2015-04-18	0.045	0.298	0.052	0	0
4	28.3879	115.481	2015-02-26	2015-04-18	0.093	0.38	0.105	0	0
5	28.347	115.436	2015-02-26	2015-04-18	0.027	0.299	0.241	0	0
6	28.3594	115.559	2015-02-26	2015-04-18	0.022	0.167	0.239	0	0
7	28.8742	115.819	2015-02-27	2015-04-20	0	0.008	0.036	0.029	0
8	28.8327	115.677	2015-03-02	2015-04-20	0.04	0.256	0.106	0	0
9	28.9249	115.634	2015-02-27	2015-04-20	0.027	0.394	0.258	0.006	0
10	28.9933	115.663	2015-02-27	2015-04-20	0.017	0.299	0.097	0	0
11	28.7967	115.549	2015-02-27	2015-04-20	0.02	0.352	0.176	0.026	0
12	28.881	115.348	2015-02-28	2015-04-21	0.018	0.352	0.109	0.006	0
13	28.8536	115.261	2015-02-28	2015-04-21	0.027	0.194	0.178	0	0
14	28.9284	115.275	2015-02-28	2015-04-21	0.017	0.211	0.103	0.006	0
15	28.9051	115.401	2015-02-28	2015-04-21	0.003	0.101	0.121	0.062	0
16	28.9761	115.376	2015-02-28	2015-04-21	0.041	0.457	0.215	0	0
17	28.8139	115.414	2015-02-28	2015-04-21	0.017	0.13	0.055	0.026	0
18	28.7114	115.608	2015-02-28	2015-04-20	0.049	0.317	0.115	0.011	0
